# Supplementary material for: Influence of Diet on the Bioavailability of Active Components from Zingiber officinale Using an In Vitro Digestion Model
Source: Foods. 2023 Oct 24;12(21):3897. doi: 10.3390/foods12213897 (PMC10648287; doi:10.3390/foods12213897)
Supplement: Supplementary file 1 [file foods-12-03897-s001.zip]

Archive with 1 entries (1 files):
- foods-2671465-supplementary.pdf
